# Supplementary material for: Mainstreaming Flora Conservation Strategies into the Mitigation Hierarchy to Strengthen Environmental Impact Assessment
Source: Environ Manage. 2022 Dec 2;71(2):483–93. doi: 10.1007/s00267-022-01756-y (PMC9892156; doi:10.1007/s00267-022-01756-y)
Supplement: Supplementary file 1 — Supplementary Information [file 267_2022_1756_MOESM1_ESM.xlsx]

## Sheet: Table1 - Matrix
Mainstreaming flora conservation strategies into the mitigation hierarchy to strengthen environmental impact assessment
ENVIRONMENTAL MANAGEMENT
Fernandes, T.N.a,b; Santos, F.M.G. b; Gontijo, F.D c, Silva Filho, J.A.c; Castilho, A.F b, Sánchez, L.E.a a- Department of Mining and Petroleum Engineering, Escola Politécnica, University of São Paulo, Av. Prof. Mello Moraes, 2373. 05508-900. São Paulo, SP, Brazil. b- VALE S/A. Environmental Licensing Management. Mina de Águas Claras. Prédio 1, térreo. Av. Doutor Marco Paulo Simon Jardim. 34.006-…
Corresponding author: Taís Nogueira Fernandes, tais.fernandes@usp.br ; Orcid 0000-0003-2933-8577
Autors: Taís Nogueira Fernandes; tais.fernandes@usp.br; Orcid 0000-0003-2933-8577 Fernando Marino Gomes dos Santos: fernando.gomes.santos@vale.com; Orcid 0000-0002-8458-735X Flávio Dayrell Gontijo: flavio.gontijo@amploengenharia.com.br; Orcid 0000-0003-0922-0643 João Alves Silva Filho: aluviao@gmail.com Alexandre Franco Castilho: alexandre.castilho@vale.com Luis Enrique Sánchez; lsanchez@usp.br O…
Table 1: Distribution Area (EOO and AOO)* and distribution enlarged area (%) by species, before and after new effort. * EOO: Extent of Occurrence; AOO: Area of Occupancy
Family	Species	Initial Number of records	Final Number of records	Initial AOO (km²)	Final AOO (km²)	Initial EOO (km²)	Final EOO (km²)	Initial AOO (km²)	Final AOO (km²)	Distribution Enlarged area EOO (%)	Distribution Enlarged area AOO (%)	B1 criteria (IUCN 2012) EOO	B2 criteria (IUCN 2012) AOO
Apocynaceae	Marsdenia bergii Morillo	3	35	12	60	45.7	1101.52	12	60	2410.33	500	Endangered	Endangered
Araceae	Philodendron carajasense E. Gonçalves & Arruda	10	67	32	140	1367.23	5034.31	32	140	368.21	437.50	Vulnerable	Endangered
Asteraceae	Cavalcantia glomerata (G.M.Barroso & R.M.King)	6	48	24	80	285.49	2942.08	24	80	1030.54	333.33	Endangered	Endangered
Asteraceae	Cavalcantia percymosa R.M.King & H.Rob.	5	51	12	44	14.82	1089.82	12	44	7353.71	366.67	Endangered	Endangered
Asteraceae	Lepidaploa paraensis (H.Hob.) H.Hob.	9	89	28	84	1162.27	1371.5	28	84	118	300	Endangered	Endangered
Asteraceae	Monogereion carajensis R.M.King & G.M.Barroso	17	320	48	344	1238.42	9656.83	48	344	779.77	716.67	Vulnerable	Endangered
Asteraceae	Parapiqueria cavalcantei R.M.King & H.Rob.	3	94	8	20	0.09	177.43	8	20	197,144.44	250	Endangered	Endangered
Blechnaceae	Blechnum areolatum V. Dittrich & Salino	10	36	28	60	716.62	1482.84	28	60	206.92	214.29	Endangered	Endangered
Blechnaceae	Blechnum longipilosum V. Dittrich & Salino	9	47	24	72	1122.85	5993.82	24	72	533.80	300	Vulnerable	Endangered
Convolvulaceae	Ipomoea cavalcantei D. Austin	20	206	28	88	41.55	134.54	28	88	323.80	314.29	Endangered	Endangered
Convolvulaceae	Ipomoea marabaensis D. Austin & Secco	57	538	140	280	1120.31	8552.89	140	280	763.44	200	Vulnerable	Endangered
Convolvulaceae	Ipomoea maurandioides Meisn	27	303	68	208	989.21	5889.52	68	208	595.38	305.88	Vulnerable	Endangered
Cyperaceae	Bulbostylis cangae C.S.Nunes & A.Gil	2	324	8	28	0.05	965.3	8	28	1,930,600	350	Endangered	Endangered
Cyperaceae	Eleocharis pedrovianae C.S. Nunes, A.S.B. Gil & R. Trevisan	11	74	28	100	939.93	5915.2	28	100	629.32	357.14	Vulnerable	Endangered
Cyperaceae	Hypolytrum paraense M.Alves & W.W.Thomas	7	29	24	44	273.47	5580.18	24	44	2040.51	183.33	Vulnerable	Endangered
Eriocaulaceae	Eriocaulon carajense Moldenke	5	44	16	68	317.45	4778.05	16	68	1505.13	425	Endangered	Endangered
Erythroxylaceae	Erythroxylum carajasense (Plowman) J.L.Costa	4	128	12	112	17.29	805.88	12	112	4660.96	933.33	Endangered	Endangered
Erythroxyllaceae	Erythroxylum nelson-rosae Plowman	24	240	60	256	1242.3	3718.9	60	256	299.36	426.67	Endangered	Endangered
Fabaceae	Centrosema carajasense Cavalc.	5	53	20	104	678.24	20281.3	20	104	2990.29	520	None	Endangered
Fabaceae	Mimosa acutistipula var. ferrea Barneby	71	615	104	300	1474.32	3425.56	104	300	232.35	288.46	Endangered	Endangered
Fabaceae	Mimosa skinneri var. carajarum Barneby	46	495	84	300	1388.57	9345.3	84	300	673.02	357.14	Vulnerable	Endangered
Gesneriaceae	Sinningia minina A.O. Araújo & Chautems	12	105	48	156	1310.53	1689.3	48	156	128.90	325	Endangered	Endangered
Isoetaceae	Isoetes cangae J.B.S.Pereira, Salino & Stützel	1	12	4	4	0.01	0.05	4	4	500	100	Critically endangered	Critically endangered
Isoetaceae	Isoetes serracarajensis J.B.S.Pereira, Salino & Stützel	8	69	24	52	814.83	1626.92	24	52	199.66	216.67	Endangered	Endangered
Lentibulariaceae	Utricularia physoceras P.Taylor	19	122	64	144	1206.68	2441.68	64	144	202.35	225	Endangered	Endangered
Lythraceae	Cuphea carajasensis Lourteig	18	498	56	320	1302.8	9352.71	56	320	717.89	571.43	Vulnerable	Endangered
Melastomataceae	Brasilianthus carajensis Almeda & Michelangeli	19	652	64	352	1371.65	22651.6	64	352	1651.41	550	None	Endangered
Melastomataceae	Mouriri cearensis Huber subsp carajasica Morley	5	19	16	32	1195.07	1269.73	16	32	106.25	200	Endangered	Endangered
Orobanchaceae	Buchnera carajasensis Scatigna & N.Mota	9	154	32	128	689.7	9341.42	32	128	1354.42	400	Vulnerable	Endangered
Picramniaceae	Picramnia ferrea Pirani & W.W. Thomas	10	67	36	108	1250.15	1670.19	36	108	133.60	300	Endangered	Endangered
Poaceae	Axonopus carajasensis M.N. Bastos	16	80	40	96	457.15	1018.72	40	96	222.84	240	Endangered	Endangered
Poaceae	Paspalum cangarum C.O.Moura, P.L.Viana & R.C.Oliveira	7	81	20	84	238.04	1031.42	20	84	433.30	420	Endangered	Endangered
Poaceae	Paspalum carajasense S.Denham	1	18	4	28	4	126.55	4	28	3,163,750,000	700	Endangered	Endangered
Poaceae	Sporobolus multiramosus Boechat & Longhi-Wagner	11	178	44	160	1190.1	21826.1	44	160	1833.97	363.64	None	Endangered
Rubiaceae	Borreria carajasensis E.L. Cabral & L.M. Miguel	21	289	44	212	655.68	7379.61	44	212	1125.49	481.82	Vulnerable	Endangered
Rubiaceae	Borreria elaiosulcata E.L. Cabral & L.M. Miguel	44	412	88	216	1457.48	2748.31	88	216	188.57	245.45	Endangered	Endangered
Rubiaceae	Borreria heteranthera E.L. Cabral & L.M. Miguel	8	157	24	184	697.31	9053.49	24	184	1298.35	766.67	Vulnerable	Endangered
Rubiaceae	Borreria paraensis (Bacigalupo & E.L.Cabral) Delprete	49	453	104	248	1526.18	6699.06	104	248	438.94	238.46	Vulnerable	Endangered
Rubiaceae	Borreria semiamplexicaulis (E.L. Cabral) Delprete	37	295	100	200	1455.3	30871.3	100	200	2121.30	200	None	Endangered
Rubiaceae	Carajasia cangae R.M. Salas, E.L. Cabral & Dessein	11	927	24	68	44.97	75.16	24	68	167.13	283.33	Critically endangered	Endangered
Rubiaceae	Mitracarpus carajasensis E.L. Cabral, Sobrado & E.B. Souza	34	289	88	212	1416.86	4687.61	88	212	330.84	240.91	Endangered	Endangered
Rubiaceae	Perama carajensis J.H. Kirkbr.	33	458	88	340	1375.81	22461.1	88	340	1,632.57	386.36	None	Endangered
Rutaceae	Pilocarpus carajaensis Skorupa	6	30	24	36	395.42	518.3	24	36	131.08	150	Endangered	Endangered
Thymelaeaceae	Daphnopsis filipedunculata Nevling & Barringer	3	250	12	44	0.28	298.91	12	44	106,753.57	366.67	Endangered	Endangered
Vitaceae	Cissus apendiculata Lombardi	8	88	20	116	102.27	6606.42	20	116	6459.78	580	Vulnerable	Endangered
Xyridaceae	Xyris brachysepala Kral	5	303	88	228	1579.33	8249.82	88	228	522.36	259.09	Vulnerable	Endangered

## Sheet: Fig 1 EOO graphic
Mainstreaming flora conservation strategies into the mitigation hierarchy to strengthen environmental impact assessment
ENVIRONMENTAL MANAGEMENT
Fernandes, T.N.a,b; Santos, F.M.G. b; Gontijo, F.D c, Silva Filho, J.A.c; Castilho, A.F b, Sánchez, L.E.a a- Department of Mining and Petroleum Engineering, Escola Politécnica, University of São Paulo, Av. Prof. Mello Moraes, 2373. 05508-900. São Paulo, SP, Brazil. b- VALE S/A. Environmental Licensing Management. Mina de Águas Claras. Prédio 1, térreo. Av. Doutor Marco Paulo Simon Jardim. 34.006-…
Corresponding author: Taís Nogueira Fernandes, tais.fernandes@usp.br ; Orcid 0000-0003-2933-8577
Autors: Taís Nogueira Fernandes; tais.fernandes@usp.br; Orcid 0000-0003-2933-8577 Fernando Marino Gomes dos Santos: fernando.gomes.santos@vale.com; Orcid 0000-0002-8458-735X Flávio Dayrell Gontijo: flavio.gontijo@amploengenharia.com.br; Orcid 0000-0003-0922-0643 João Alves Silva Filho: aluviao@gmail.com Alexandre Franco Castilho: alexandre.castilho@vale.com Luis Enrique Sánchez; lsanchez@usp.br O…
	Fig 1 Representative graph with the results of initial and final EOO and initial and final number of records by species * EOO: Extent of Occurrence

## Sheet: Fig 2 AOO graphic
Mainstreaming flora conservation strategies into the mitigation hierarchy to strengthen environmental impact assessment
ENVIRONMENTAL MANAGEMENT
Fernandes, T.N.a,b; Santos, F.M.G. b; Gontijo, F.D c, Silva Filho, J.A.c; Castilho, A.F b, Sánchez, L.E.a a- Department of Mining and Petroleum Engineering, Escola Politécnica, University of São Paulo, Av. Prof. Mello Moraes, 2373. 05508-900. São Paulo, SP, Brazil. b- VALE S/A. Environmental Licensing Management. Mina de Águas Claras. Prédio 1, térreo. Av. Doutor Marco Paulo Simon Jardim. 34.006-…
Corresponding author: Taís Nogueira Fernandes, tais.fernandes@usp.br ; Orcid 0000-0003-2933-8577
Autors: Taís Nogueira Fernandes; tais.fernandes@usp.br; Orcid 0000-0003-2933-8577 Fernando Marino Gomes dos Santos: fernando.gomes.santos@vale.com; Orcid 0000-0002-8458-735X Flávio Dayrell Gontijo: flavio.gontijo@amploengenharia.com.br; Orcid 0000-0003-0922-0643 João Alves Silva Filho: aluviao@gmail.com Alexandre Franco Castilho: alexandre.castilho@vale.com Luis Enrique Sánchez; lsanchez@usp.br O…
Fig 2 Representative graph with the results of initial and final AOO and initial and final number of records by species * AOO: Area of Occupancy
